# Supplementary material for: Effects of habitats in typical karst areas of Guizhou on ultrastructural morphology of Typhlocybinae
Source: Ecol Evol. 2023 Nov 5;13(11):e10680. doi: 10.1002/ece3.10680 (PMC10625857; doi:10.1002/ece3.10680)
Supplement: Supplementary file 1 — Table S1 [file ECE3-13-e10680-s002.xlsx]

## Sheet: Sheet1
Table S1 Number of focal leafhopper species of different host plants in different Study sites
Host plants	Huajiang		Bijie		Shibing
	Spieces	Number	Spieces	Number	Spieces	Number
Juglans regia	Empoasca sp. -9	8	Empoasca sp. -9	12	Empoasca sp. -9	28
	Alnetoidia dujuanensis	31	Alnetoidia dujuanensis	32	Alnetoidia dujuanensis	949
	Singapora shinshana	1	Zyginella minuta	30	Limassolla lingchuanensis	14
	Limassolla lingchuanensis	1			Zyginella minuta	32
	Zyginella minuta	81
	Asymmetrasca rybiogon	13
Rhus chinensis	Alnetoidia dujuanensis	1	Asymmetrasca rybiogon	14	Asymmetrasca rybiogon	14
	Limassolla lingchuanensis	29	Empoasca sp. -9	34	Alnetoidia dujuanensis	16
			Alnetoidia dujuanensis	11	Limassolla lingchuanensis	444
			Arboridia remmi	5
			Zyginella minuta	4
Prunus persica	Asymmetrasca rybiogon	26	Asymmetrasca rybiogon	48	Asymmetrasca rybiogon	39
	Singapora shinshana	58	Alnetoidia dujuanensis	1	Singapora shinshana	106
			Arboridia remmi	2	Zyginella minuta	6
			Singapora shinshana	55
Prunus salicina	Asymmetrasca rybiogon	2	Asymmetrasca rybiogon	7	Singapora shinshana	73
	Arboridia remmi	67	Empoasca sp. -9	14
	Singapora shinshana	13	Arboridia remmi	24
	Limassolla lingchuanensis	1	Singapora shinshana	15
Debregeasia orientalis	Empoasca sp. -9	22	Empoasca sp. -9	18	Empoasca sp. -9	47
			Empoascanara sipra	14	Empoascanara sipra	13
