# Supplementary material for: Effects of habitats in typical karst areas of Guizhou on ultrastructural morphology of Typhlocybinae
Source: Ecol Evol. 2023 Nov 5;13(11):e10680. doi: 10.1002/ece3.10680 (PMC10625857; doi:10.1002/ece3.10680)
Supplement: Supplementary file 2 — Table S2 [file ECE3-13-e10680-s005.xlsx]

## Sheet: Sheet1
Table S2 Climate data of each plot
Months	Host plants	Huajiang			Bijie			Shibing
		temperature	humidity	precipitation days	temperature	humidity	precipitation days	temperature	humidity	precipitation days
September	Juglans	22.7	74.68	23	19.79	80.57	24	24.16	78.46	23
	Rhus chinensis	24.94	69.47	22	19.14	82	24	24.03	77.57	22
	Amygdalus persica	23.05	72.58	22	19.78	80.26	24	23.4	77.15	22
	Prunus salicina	23	72.59	22	19.69	80.97	24	23.74	77.1	22
	Debregeasia orientalis	24.25	70.86	22	19.48	81.46	24	23.36	77.05	22
May	Juglans	21.48	70.97	13	16.71	79.62	24	19.96	83.48	23
	Rhus chinensis	23.21	69.46	13	16.23	78.48	24	19.25	82.66	23
	Amygdalus persica	22.55	69.88	13	16.01	78.37	24	19	83.3	23
	Prunus salicina	22.51	69.72	13	16.77	78.24	24	19.21	82.42	23
	Debregeasia orientalis	22.74	69.11	13	16.5	77.73	24	19.24	82.45	23
July	Juglans	25.29	80.78	20	22.82	81.37	12	27.92	78.68	10
	Rhus chinensis	27.21	77.52	19	20.12	79.48	12	27.12	78.02	10
	Amygdalus persica	24.11	78.63	19	20.11	80.25	12	26.12	77.67	10
	Prunus salicina	24.14	78.35	19	21.67	79.24	12	26.37	77.24	10
	Debregeasia orientalis	24.51	77.56	19	20.45	79.14	12	27	77.38	10
