# Supplementary material for: Effects of habitats in typical karst areas of Guizhou on ultrastructural morphology of Typhlocybinae
Source: Ecol Evol. 2023 Nov 5;13(11):e10680. doi: 10.1002/ece3.10680 (PMC10625857; doi:10.1002/ece3.10680)
Supplement: Supplementary file 3 — Table S3 [file ECE3-13-e10680-s007.xlsx]

## Sheet: Sheet1
Table S3 Leaf characteristics of host plants in each plot
Month	Huajiang			Bijie			Shibing
	Blade length	Blade width	leaf water content	Blade length	Blade width	leaf water content	Blade length	Blade width	leaf water content
September	18.96±0.42	6.88±0.99	0.69	22.84±1.14	9.35±0.73	0.7	18.32±0.72	9.38±0.15	0.7
	13.08±0.96	6.94±0.56	0.62	10.21±0.47	5.68±0.41	0.66	12.52±0.74	6.52±0.24	0.66
	11.30±0.81	2.92±0.09	0.53	9.98±0.34	3.86±0.11	0.61	13.25±0.11	4.08±0.06	0.61
	9.00±0.30	3.95±0.25	0.57	7.81±0.61	3.91±0.15	0.67	9.75±0.63	3.80±0.08	0.67
	15.41±1.01	3.98±0.10	0.65	14.21±0.84	3.12±0.44	0.67	11.71±0.77	2.47±0.15	0.67
May	15.72±0.45	5.27±0.22	0.64	20.91±0.77	9.59±1.12	0.75	19.56±0.75	9.65±0.46	0.75
	11.41±0.59	5.74±0.55	0.68	10.08±0.96	5.94±0.56	0.7	10.39±0.15	6.76±0.57	0.7
	10.88±1.02	2.96±1.14	0.6	8.72±0.95	2.30±0.30	0.65	10.99±1.17	2.76±1.16	0.65
	8.71±0.15	2.77±0.09	0.62	7.16±0.41	3.32±0.12	0.63	8.25±0.95	2.90±0.09	0.63
	14.77±0.61	3.05±0.72	0.66	14.77±0.61	4.05±0.72	0.72	11.25±0.94	2.68±0.35	0.71
July	19.21±0.47	7.85±0.41	0.6	22.41±1.18	11.31±0.14	0.65	20.10±0.51	10.86±1.01	0.64
	14.21±0.84	3.12±0.44	0.61	10.68±0.26	6.64±0.10	0.71	13.25±0.11	7.08±0.06	0.63
	11.50±1.15	3.47±0.17	0.57	9.21±1.25	3.45±0.96	0.62	12.63±0.62	3.92±0.83	0.61
	9.70±0.29	3.27±0.01	0.54	8.17±0.25	3.15±0.12	0.53	9.25±0.95	2.35±0.09	0.59
	15.97±0.61	3.98±0.73	0.66	15.62±0.17	3.49±0.27	0.67	11.99±0.67	2.78±0.34	0.66
