# Supplementary material for: Effects of habitats in typical karst areas of Guizhou on ultrastructural morphology of Typhlocybinae
Source: Ecol Evol. 2023 Nov 5;13(11):e10680. doi: 10.1002/ece3.10680 (PMC10625857; doi:10.1002/ece3.10680)
Supplement: Supplementary file 4 — Table S4 [file ECE3-13-e10680-s004.xlsx]

## Sheet: Sheet1
Table S4 Community structure of typhlocybine leafhoppers in the study areas
Tribes	Genus	Species	Huajiang (935)	Bijie (973)	Shibing (2,170)	Total (4,078)
Alebrini	Abrabra Dworakowska, 1976	Alebra sp.-1	11			11
		Alebra sp.-2			3	3
	Shaddai Distant, 1918	Shaddai sp. fm-1	1			1
		Shaddai sp.-1		2		2
	Sobrala Dworakowska, 1977	Sobrala sp.-1	11	1		12
	Subvexus Jiao & Yang, 2017	Subvexus sp.-1			1	1
Dikraneurini	Anaka Dworakowska & Viraktamath, 1975	Anaka sp.-1	1	1		2
	Coalitus Jiao & Yang, 2017	Coalitus sp.-1		1		1
	Cuanta Dworakowska, 1993	Cuanta sp.-1		1		1
	Michalowskiya Dworakowska, 1972	Michalowskiya sp.-1		1		1
Empoascini	Alebroides Matsumura, 1931	Alebroides dworakowskae Chou & Zhang, 1987		51		51
		Alebroides sp. fm-1			2	2
		Alebroides sp.-1		8	1	9
		Alebroides sp.-2		8	6	14
		Alebroides sp.-3	5		31	36
	Amrasca Ghauri, 1967	Amrasca sp.-1		9		9
		Amrasca sp.-2		1		1
	Circinata Qing & Zhang,2003	Circinata sp.-1		1		1
	Dayus Mahmood, 1967	Dayus sp. fm-1		2		2
		Dayus sp.nov.-1	32	17		49
		Dayus takagii Dworakowska, 1971	9	3		12
	Empoasca Walsh, 1862	Empoasca rybiogon Dworakowska, 1971	41	69	53	163
		Empoasca sp. fm-1	1			1
		Empoasca sp. fm-10		1		1
		Empoasca sp. fm-11		4		4
		Empoasca sp. fm-12			2	2
		Empoasca sp. fm-13			4	4
		Empoasca sp. fm-14			2	2
		Empoasca sp. fm-15			1	1
		Empoasca sp. fm-16			1	1
		Empoasca sp. fm-2	1			1
		Empoasca sp. fm-3	3			3
		Empoasca sp. fm-4	2			2
		Empoasca sp. fm-5	3			3
		Empoasca sp. fm-6	2			2
		Empoasca sp. fm-7	2			2
		Empoasca sp. fm-8		2		2
		Empoasca sp. fm-9		3		3
		Empoasca sp.-1			2	2
		Empoasca sp.-2	5	8	7	20
		Empoasca sp.-3	9	33	14	56
		Empoasca sp.-4	4	74	10	88
		Z	19	2	52	73
		Empoasca sp.-6	8			8
		Empoasca sp.-7	2			2
		Empoasca sp.-8		1	14	15
		Empoasca sp.-9	30	78	75	183
		Empoasca sp.-10		2	3	5
		Empoasca terminalis Distant, 1918	7			7
	Helionides Matsumura, 1931	Helionides sp.-1		1	1	2
	Platynotus Qing & Zhang, 2003	Platynotus sp.-1		1		1
	Usharia Dworakowska, 1977	Usharia sp.-1	1		1	2
	Velu Ghauri, 1963	Velu furcatum Zhang & Qin, 2004		26		26
Erythroneurini	Alnetoidia Dlabola, 1958	Alnetoidia dujuanensis Song & Li, 2010	32	44	965	1041
		Alnetoidia sp. fm-1		1		1
	Arboridia Zachvatkin, 1946	Arboridia agrillacea (Aunfriev, 1969)	69	2	1	72
		Arboridia cuihuashana Song & Li, 2013	21			21
		Arboridia echinata Song & Li, 2013			1	1
		Arboridia remmi (Vilbaste,1968)	67	31		98
		Arboridia sp. fm-1	1			1
		Arboridia sp. fm-2	1			1
		Arboridia sp. fm-3	2			2
		Arboridia sp. fm-4		1		1
		Arboridia sp. fm-5			1	1
		Arboridia suzukii Matsumura, 1916	56	18	9	83
	Diomma Motschulsky, 1863	Diomma sp. fm-1	1			1
	Empoascanara Distant, 1918	Empoascanara sipra Dworakowska, 1980		14	13	27
		Empoascanara sp. fm-1		1		1
	Gen	Gen. nov.	3		1	4
	Kapsa Dworakowska, 1972	Kapsa sp.-1		106		106
	Mitjaevia Dworakowska, 1970	Mitjaevia sp.-1		2		2
	Singapora Mahmood, 1967	Singapora sp. fm-1	1			1
		Singapora shinshana (Matsumura, 1932)	72	70	179	321
		Singapora sp. fm-2		1		1
	Tautoneura Anufriev, 1969	Tautoneura ahmedi Dworakowska, 1977	14			14
		Tautoneura sp. fm-1	1			1
		Tautoneura sp. fm-2			2	2
		Tautoneura sp.-1		8	5	13
		Tautoneura unicolor Dworakowska, 1979	21	66	57	144
Typhlocybini	Agnesiella Dworakowska, 1970	Agnesiella juglandis Chou & Ma, 1981		16		16
		Agnesiella sp. fm-1	1			1
		Agnesiella sp. fm-2		2		2
		Agnesiella sp. fm-3		1		1
		Agnesiella sp. fm-4		1		1
		Agnesiella sp.nov.-1	7	30		37
		Agnesiella sp.-2		9		9
		Agnesiella sp.-1	5	2	5	12
	Aguriahana Distant, 1918	Aguriahana juglandis Chou & Ma, 1981	68		50	118
		Aguriahana paivana (Distant, 1918)	3			3
		Aguriahana sp. fm-1			1	1
		Aguriahana sp.-1			1	1
		Aguriahana triangularis (Matsumura, 1932)	29	10		39
		Aguriahana tripoda Huang & Zhang, 2011	2			2
		Aguriahana wutyshana Chiang, Hsu & Knight, 1989		1		1
	Amurta Dworakowska, 1977	Amurta sp.-1		27		27
	Baaora Dworakowska, 1981	Baaora fusca Huang & Zhang,2006	28			28
		Baaora sp.-1	7			7
		Baaora sp.fm-1	3			3
	Eupteryx Curtis, 1829	Eupteryx sp. fm-1	1			1
		Eupteryx sp.-1		1		1
		Eupteryx sp.-1		1		1
	Eurhadina Haupt, 1929	Eurhadina japonica Dworakowska, 1971		1	3	4
		Eurhadina sp. fm-1		1		1
	Farynala Dworakowska, 1970	Farynala malhotri Sharma, 1977		3	18	21
		Farynala sp.-1		2	5	7
	Opamata Dworakowska, 1971	Opamata sp.-1	1	1		2
	Typhlocyba Germar, 1833	Typhlocyba babai Ishihara, 1958		34	2	36
		Typhlocyba quercus (Fabricius,1777)		6		6
	Warodia Dworakowska, 1970	Warodia sp.-1			4	4
	Xaniona Zhang & Huang, 2005	Xaniona galacta Zhang & Huang, 2005			1	1
	Zorka Dworakowska, 1970	Zorka agnesae Dworakowska,1977	77	3		80
		Zorka annae Dworakowska, 1970	1			1
Zyginellini	Limassolla Dlabola, 1965	Limassolla ishiharai Dworakowsha, 1972		1	27	28
		Limassolla lingchuanensis Chou & Zhang, 1985	31		458	489
		Limassolla multipunctata (Matsumura, 1920)			7	7
		Limassolla rutila Song & Li, 2011	1	7	20	28
		Limassolla sp. fm-1			10	10
		Limassolla zhangi Dworakowska, 1994	16			16
	Zyginella Löw, 1885	Zyginella minuta (Yang, 1965)	81	34	38	153
		Zyginella punctata Zhang, 1990	1	1		2
		Zyginella sp. fm-1		1		1
