# Supplementary material for: Effects of habitats in typical karst areas of Guizhou on ultrastructural morphology of Typhlocybinae
Source: Ecol Evol. 2023 Nov 5;13(11):e10680. doi: 10.1002/ece3.10680 (PMC10625857; doi:10.1002/ece3.10680)
Supplement: Supplementary file 5 — Table S5 [file ECE3-13-e10680-s006.xlsx]

## Sheet: Sheet1
Attached Table 5 Sample selection of scanning electron microscope photography
Species	Number	Acquisition time	Collection place	Host plants
Singapora shinshana (Matsumura,1932)	A1	2020.09.26	Huajiang	Amygdalus persica
	A2	2020.09.28	Bijie	Amygdalus persica
	A3	2020.09.31	Shibing	Amygdalus persica
	A4	2021.05.30	Huajiang	Amygdalus persica
	A5	2021.06.04	Bijie	Amygdalus persica
	A6	2021.05.26	Shibing	Amygdalus persica
	A7	2021.08.05	Huajiang	Amygdalus persica
	A8	2021.08.02	Bijie	Amygdalus persica
	A9	2021.07.31	Shibing	Amygdalus persica
Zyginella minuta (Yang,1965)	B1	2020.09.25	Huajiang	Juglans
	B2	2020.09.27	Bijie	Juglans
	B3	2020.09.31	Shibing	Juglans
	B4	2021.05.30	Huajiang	Juglans
	B5	2021.06.04	Bijie	Juglans
	B6	2021.05.27	Shibing	Juglans
	B7	2021.08.04	Huajiang	Juglans
	B8	2021.08.02	Bijie	Juglans
	B9	2021.07.30	Shibing	Juglans
Arboridia remmi (Vilbaste,1968)	C1	2020.09.25	Huajiang	Prunus salicina
	C2	2021.06.01	Huajiang	Prunus salicina
	C3	2021.08.05	Huajiang	Prunus salicina
Empoascanara sipra Dworakowska，1980	D1	2020.06.03	Bijie	Debregeasia orientalis
	D2	2021.06.05	Bijie	Debregeasia orientalis
	D3	2021.08.03	Bijie	Debregeasia orientalis
Limassolla lingchuanensis Chou& Zhang,1985	E1	2020.10.02	Shibing	Rhus chinensis
	E2	2021.05.28	Shibing	Rhus chinensis
	E3	2021.07.30	Shibing	Rhus chinensis
Alnetoidia dujuanensis Song & Li,2010	F1	2020.09.25	Huajiang	Juglans
	F2	2020.09.27	Bijie	Juglans
	F3	2020.09.31	Shibing	Juglans
Asymmetrasca rybiogon Dworakowska,1971	G1	2021.05.30	Huajiang	Rhus chinensis
	G2	2021.06.05	Bijie	Rhus chinensis
	G3	2021.05.28	Shibing	Rhus chinensis
Empoasca sp.-9	H1	2021.08.05	Huajiang	Debregeasia orientalis
	H2	2021.08.03	Bijie	Debregeasia orientalis
	H3	2021.07.31	Shibing	Debregeasia orientalis
