# Supplementary material for: Effects of habitats in typical karst areas of Guizhou on ultrastructural morphology of Typhlocybinae
Source: Ecol Evol. 2023 Nov 5;13(11):e10680. doi: 10.1002/ece3.10680 (PMC10625857; doi:10.1002/ece3.10680)
Supplement: Supplementary file 6 — Table S6 [file ECE3-13-e10680-s001.xlsx]

## Sheet: Sheet1
Attached Table 6 Length (μm) data measured by scanning electron microscope (mean ± SE) (N=3)
Number	Scape	Pedicel	Flagellum	Antennae	Labrum	Labium-1	Labium-2	Labium-3	Labium
A1	48.64±8.53	73.81±5.02	571.58±28.56	694.03±27.35	68.98±6.98	92.63±4.72	95.83±5.51	129.21±3.80	317.66±6.89
A2	47.50±1.86	89.04±6.18	611.92±12.59	748.46±16.87	66.38±5.20	96.74±9.01	95.74±10.35	132.98±10.00	325.45±19.02
A3	50.17±2.72	76.42±6.75	575.81±11.03	702.40±9.47	70.11±0.71	90.26±0.78	84.64±4.07	135.97±7.34	310.87±8.06
A4	53.15±0.81	79.83±5.42	583.37±15.26	716.35±11.99	73.16±2.33	89.09±1.68	83.33±4.26	136.07±9.83	308.49±13.53
A5	50.86±1.45	82.03±3.60	586.63±11.77	719.52±13.59	71.69±4.32	94.46±3.81	79.34±6.17	131.68±6.25	305.49±6.08
A6	48.37±1.43	85.02±10.26	561.46±19.60	694.84±13.70	75.04±2.43	89.12±2.49	78.83±5.96	127.45±13.74	295.40±9.55
A7	51.59±2.55	81.62±1.51	628.73±14.12	761.94±18.18	76.97±1.27	98.56±4.80	82.95±0.94	137.37±1.74	318.89±7.48
A8	47.09±7.17	84.61±4.24	628.77±14.27	760.47±25.68	70.49±4.38	92.56±5.69	86.75±3.48	136.70±8.59	316.01±17.76
A9	47.88±1.85	85.10±1.99	575.49±5.70	708.47±9.54	76.63±1.91	93.47±6.58	85.58±11.03	121.59±4.99	300.65±22.60
B1	39.50±5.09	72.43±3.03	588.13±13.51	700.06±11.10	30.63±2.79	75.48±9.85	70.01±7.26	96.61±3.35	242.09±10.91
B2	45.15±4.24	69.15±8.75	587.00±12.56	701.31±16.62	37.72±2.41	67.74±6.58	66.44±8.57	100.93±3.41	235.12±13.21
B3	40.44±5.86	76.60±3.91	580.76±22.12	697.80±20.34	34.36±2.27	70.39±6.55	69.89±3.28	98.36±2.63	238.64±5.87
B4	46.00±2.50	75.87±4.52	620.45±37.24	742.32±39.81	30.00±1.11	76.41±0.69	67.88±4.83	99.70±9.94	243.99±14.11
B5	42.28±4.58	70.54±6.88	610.03±143.70	722.85±54.90	30.95±1.45	74.16±4.01	68.04±9.97	100.26±4.10	242.46±16.38
B6	41.99±3.98	74.71±0.56	594.25±11.33	710.95±13.40	31.05±2.40	76.78±4.34	70.72±6.62	94.49±4.36	241.99±4.68
B7	42.30±3.36	72.72±4.60	548.21±1.39	663.22±9.34	32.54±2.56	77.32±2.89	74.02±1.45	92.61±2.97	243.95±7.31
B8	46.03±3.06	75.85±5.91	564.02±2.67	685.90±11.64	33.14±1.77	77.76±6.18	73.63±3.65	94.67±1.75	246.06±11.59
B9	39.39±2.00	68.34±2.61	567.38±7.57	675.11±12.18	33.41±1.91	77.44±2.21	71.75±4.41	93.71±2.01	242.90±8.63
C1	54.00±5.77	87.10±4.31	731.51±28.12	872.61±28.39	52.52±4.11	71.13±3.02	78.53±4.76	111.42±13.69	261.08±17.91
C2	44.81±5.56	83.71±3.83	721.42±36.61	849.94±37.14	48.68±2.76	73.67±1.86	81.87±1.87	104.70±5.09	260.24±3.87
C3	69.81±4.77	97.10±11.74	848.94±37.79	1015.84±74.30	64.59±17.13	71.74±5.58	79.28±3.81	110.10±11.26	261.12±20.66
D1	43.53±2.83	75.76±6.59	631.48±12.60	750.77±11.24	66.93±1.12	84.11±13.24	73.52±5.28	108.93±2.38	266.55±16.24
D2	48.43±3.82	79.23±7.25	623.40±10.98	751.06±5.13	72.16±5.21	85.23±2.99	80.63±7.92	108.90±5.49	274.76±14.21
D3	45.61±3.02	76.02±8.45	612.52±18.71	734.14±30.18	68.44±1.55	88.68±6.62	84.48±5.47	110.89±9.63	284.05±21.73
E1	37.97±0.26	74.45±6.72	613.57±53.24	725.99±47.13	83.54±5.10	79.50±7.28	90.42±5.41	143.71±11.86	313.63±23.26
E2	36.74±3.46	82.13±5.21	619.76±30.78	738.63±37.04	95.52±4.30	87.84±7.12	98.16±4.40	150.95±4.53	336.95±5.98
E3	36.36±1.66	86.41±2.80	671.78±6.27	794.55±10.74	83.06±5.28	91.35±4.05	102.18±5.16	154.01±6.03	347.54±15.24
F1	69.81±2.60	97.10±3.24	848.94±27.97	1015.84±33.81	70.59±1.28	71.74±4.31	79.28±5.54	110.10±4.06	261.12±13.90
F2	65.38±4.88	96.99±4.62	873.42±40.82	1035.79±45.20	72.41±4.47	72.69±8.57	85.01±4.79	114.98±5.21	272.68±15.23
F3	69.36±4.65	94.11±3.72	866.12±31.15	1029.59±39.28	71.84±3.11	76.30±6.83	86.54±5.52	113.18±6.46	276.03±5.98
G1	51.58±2.08	83.81±3.29	978.74±42.79	1114.13±40.04	112.37±18.05	139.48±18.78	112.68±5.49	180.55±9.30	432.71±30.53
G2	49.60±3.17	85.68±4.01	919.41±46.56	1054.70±42.03	107.86±8.69	141.98±17.16	118.42±19.58	184.14±31.07	444.54±65.09
G3	54.50±6.84	82.47±14.27	911.47±51.15	1048.44±36.94	107.17±7.00	130.40±22.54	108.14±7.02	186.45±21.98	424.99±51.30
H1	45.30±3.08	79.68±0.90	902.79±43.28	1027.76±46.72	141.27±2.50	154.24±20.19	132.13±5.91	229.73±4.15	516.10±17.69
H2	48.48±2.54	79.15±4.39	946.24±68.19	1073.87±75.06	121.73±21.32	153.48±16.61	119.41±12.35	225.32±25.67	498.21±54.29
H3	46.62±0.77	81.74±5.80	904.90±60.77	1033.26±66.31	126.96±20.02	128.40±20.18	114.01±11.10	215.52±17.51	457.93±15.40
