# Supplementary material for: Effects of habitats in typical karst areas of Guizhou on ultrastructural morphology of Typhlocybinae
Source: Ecol Evol. 2023 Nov 5;13(11):e10680. doi: 10.1002/ece3.10680 (PMC10625857; doi:10.1002/ece3.10680)
Supplement: Supplementary file 7 — Table S7 [file ECE3-13-e10680-s003.xlsx]

## Sheet: Sheet1
Number	Table S7 Statistics on the sensilla of Typhlocybinae
	Antenna			Labium
	Scape	Pedicel	Fiagellum	Lb-1	Lb-2		Lb-3
	SC	ST	SB	ST	ST	OST	ST	SB	BSN	CLSU	PGSU	PGSM	OPSM
A1	2	5	1	2	24		60	2	14				2
A2	2	4	1	2	20		56	2	12				4
A3	2	3	1	2	22		58	2	14				2
A4	2	3	1	2	19		55	2	14				4
A5	2	3	1	2	19		52	2	10				2
A6	2	4	1	3	19		60	2	12				2
A7	2	3	1	2	19		66	2	14				2
A8	2	3	1	2	15		54	2	10				2
A9	2	3	1	2	18		62	2	16				4
B1	2	3	1		7	2	32	2	12		8
B2	2	3	1		4	2	32		10		6
B3	2	3	1		4	2	32	2	12		8
B4	2	2	1		7	2	34	2	10		8
B5	2	3	1		4	1	29	1	10		8
B6	2	2	1		3	2	28	2	10		8
B7	2	2	1		4	2	35	1	12		6
B8	2	2	1		6	2	29	2	10		7
B9	2	2	1		4	2	32	1	12		8
C1	2	2	1	2	17		21	2	12			6
C2	2	2	1	2	16		26	2	8			8
C3	2	4	1	2	20		28	2	12			6
D1	2	4	2	4	22		26	2	12
D2	2	5	2		20		29	2	12
D3	2	3	2	4	22		28	2	16
E1	2	4	1		20		30		10			6
E2	2	3	1		27		28		8			6
E3	2	3	1	1	26		36		10			6
F1	2	4	1	6	17		36	2	14	3
F2	2	3	1	5	18		28	2	12	4
F3	2	3	1	8	18		32	2	14	4
G1	2	3	3		31	2	42	4	14
G2	2	3	3	1	38		50	4	14
G3	2	3	3		30	2	44	4	16
H1	2	4	4	2	50		54	4	12
H2	2	3	4	2	48		48	4	12
H3	2	4	4	1	50		54	4	12
